# Supplementary material for: Deletion of the Bcnrps1 Gene Increases the Pathogenicity of Botrytis cinerea and Reduces Its Tolerance to the Exogenous Toxic Substances Spermidine and Pyrimethanil
Source: J Fungi (Basel). 2021 Sep 3;7(9):721. doi: 10.3390/jof7090721 (PMC8467525; doi:10.3390/jof7090721)
Supplement: Supplementary file 1 [file jof-07-00721-s001.zip]

Archive with 1 entries (1 files):
- jof-1337840-supplementary.pdf
